# Supplementary material for: Substrate Type Determines Metagenomic Profiles from Diverse Chemical Habitats
Source: PLoS One. 2011 Sep 23;6(9):e25173. doi: 10.1371/journal.pone.0025173 (PMC3179486; doi:10.1371/journal.pone.0025173)
Supplement: Table S2 — Relative proportion of matches to the SEED taxonomic hierarchy. Relative representation in the metagenome was calculated by dividing the number of hits to each category by the total number of hits to all categories. Hits were generated by BLASTing sequences to the SEED database with an E-value cut-off of 1×10−5 and a minimum alignment of 50 bp. (XLS) [file pone.0025173.s002.xls]

## Sheet: table(4)
Proportion of matches to the SEED Database (Taxonomy)
Domain	MG-RAST Level 2 (Phyla)	MG-RAST Level 3	37 PSU	109 PSU	132 PSU	136 PSU
Bacteria	Proteobacteria	Gammaproteobacteria	0.2326	0.1839	0.1742	0.1584
Bacteria	Proteobacteria	Alphaproteobacteria	0.1852	0.1707	0.1707	0.1756
Bacteria	Proteobacteria	delta/epsilon subdivisions	0.0963	0.1373	0.1472	0.1103
Bacteria	Bacteroidetes/Chlorobi group	Bacteroidetes	0.1144	0.0983	0.1302	0.0693
Bacteria	Proteobacteria	Betaproteobacteria	0.0741	0.0628	0.0599	0.0612
Bacteria	Planctomycetes	Planctomycetacia	0.0743	0.0506	0.0362	0.0402
Bacteria	Firmicutes	Clostridia	0.0263	0.041	0.0371	0.0415
Bacteria	Firmicutes	Bacilli	0.0297	0.0409	0.0376	0.0409
Bacteria	Actinobacteria	Actinobacteria (class)	0.0284	0.0294	0.0352	0.0265
Bacteria	Cyanobacteria	Nostocales	0.0144	0.0162	0.0135	0.0489
Bacteria	Cyanobacteria	Chroococcales	0.0136	0.0161	0.0152	0.0466
Bacteria	Bacteroidetes/Chlorobi group	Chlorobi	0.009	0.0153	0.0159	0.0149
Bacteria	Chloroflexi	Chloroflexi (class)	0.0105	0.0142	0.0117	0.0216
Archaea	Euryarchaeota	Methanomicrobia	0.0071	0.0139	0.0122	0.015
Bacteria	Spirochaetes	Spirochaetes (class)	0.0065	0.0116	0.0102	0.013
Bacteria	Deinococcus-Thermus	Deinococci	0.0079	0.0114	0.0099	0.0116
Bacteria	Proteobacteria	unclassified Proteobacteria	0.0089	0.009	0.0087	0.0087
Archaea	Euryarchaeota	Thermococci	0.0034	0.0079	0.0061	0.009
Archaea	Euryarchaeota	Halobacteria	0.0039	0.0073	0.0041	0.009
Bacteria	Chloroflexi	Dehalococcoidetes	0.0032	0.0068	0.0044	0.0076
Bacteria	Cyanobacteria	Gloeobacteria	0.0068	0.0058	0.0056	0.0088
Eukaryota	Fungi/Metazoa group	Metazoa	0.008	0.0046	0.0087	0.0053
Bacteria	Cyanobacteria	Oscillatoriales	0.0037	0.0042	0.0038	0.0141
Bacteria	Thermotogae	Thermotogae (class)	0.002	0.0041	0.0042	0.0053
Archaea	Euryarchaeota	Archaeoglobi	0.0015	0.004	0.0037	0.0051
Archaea	Euryarchaeota	Methanococci	0.0014	0.0037	0.0025	0.0042
Bacteria	Aquificae	Aquificae (class)	0.0022	0.0035	0.0025	0.0028
Eukaryota	Viridiplantae	Streptophyta	0.0039	0.0034	0.0067	0.0033
Archaea	Euryarchaeota	Methanobacteria	0.0012	0.0032	0.0025	0.0036
Archaea	Euryarchaeota	Thermoplasmata	0.0009	0.0029	0.0017	0.0024
Bacteria	Chlamydiae/Verrucomicrobia group	Chlamydiae	0.0034	0.0028	0.0023	0.0019
Archaea	Crenarchaeota	Thermoprotei	0.0025	0.0026	0.0023	0.0029
Bacteria	Fusobacteria	Fusobacteria (class)	0.0015	0.0021	0.0021	0.0016
Eukaryota	Fungi/Metazoa group	Fungi	0.0033	0.002	0.0031	0.002
Archaea	Euryarchaeota	Methanopyri	0.0009	0.0019	0.0012	0.0019
Bacteria	Cyanobacteria	Prochlorales	0.002	0.0017	0.0022	0.0023
Viruses	dsDNA viruses, no RNA stage	Caudovirales	0.0018	0.0017	0.0014	0.0011
Bacteria	Firmicutes	Mollicutes	0.0004	0.0004	0.0003	0.0004
Archaea	Nanoarchaeota	Nanoarchaeum	0.0001	0.0003	0.0003	0.0004
Eukaryota	Alveolata	Apicomplexa	0.0006	0.0001	0.0005	0.0002
Eukaryota	Rhodophyta	Bangiophyceae	0.0001	0.0001	0	0
broad host range plasmids	Plasmid pIPO2T.		0.0002	0.0001	0.0002	0.0002
Eukaryota	Acanthamoebidae	Acanthamoeba	0	0	0	0
Eukaryota	Alveolata	Ciliophora	0	0	0.0001	0
Eukaryota	Cryptophyta	Cryptomonadaceae	0.0001	0	0	0
Eukaryota	Euglenozoa	Kinetoplastida	0	0	0.0001	0
Eukaryota	Glaucocystophyceae	Cyanophoraceae	0	0	0	0
Eukaryota	Heterolobosea	Schizopyrenida	0	0	0	0
Eukaryota	Jakobidae	Reclinomonas	0	0	0	0
Eukaryota	Malawimonadidae	Malawimonas	0	0	0	0
Eukaryota	Rhodophyta	Florideophyceae	0	0	0	0
Eukaryota	Viridiplantae	Chlorophyta	0	0	0.0001	0
Eukaryota	stramenopiles	Bacillariophyta	0.0014	0	0.0021	0.0001
Eukaryota	stramenopiles	Oomycetes	0	0	0	0
Eukaryota	stramenopiles	Synurophyceae	0	0	0	0
Viruses	Retro-transcribing viruses	Caulimoviridae	0	0	0	0
Viruses	dsDNA viruses, no RNA stage	Asfarviridae	0	0	0	0
Viruses	dsDNA viruses, no RNA stage	Baculoviridae	0	0	0	0
Viruses	dsDNA viruses, no RNA stage	Herpesviridae	0.0001	0	0	0
Viruses	dsDNA viruses, no RNA stage	Mimivirus	0.0003	0	0.0001	0
Viruses	dsDNA viruses, no RNA stage	Nimaviridae	0	0	0	0
Viruses	dsDNA viruses, no RNA stage	Phycodnaviridae	0.0002	0	0.0001	0
Viruses	dsDNA viruses, no RNA stage	Poxviridae	0.0001	0	0	0
Viruses	ssDNA viruses	Microviridae	0	0	0	0
Viruses	unclassified viruses	Haloviruses	0	0	0	0
