# Supplementary material for: Substrate Type Determines Metagenomic Profiles from Diverse Chemical Habitats
Source: PLoS One. 2011 Sep 23;6(9):e25173. doi: 10.1371/journal.pone.0025173 (PMC3179486; doi:10.1371/journal.pone.0025173)
Supplement: Table S3 — Detailed summary of metagenomes used in this study. All metagenomes are publicly available on the MG-RAST server (http://metagenomics.nmpdr.org/) [20]. Number of database hits (BLASTX) are determined using an E-value cut-off of 0.001. References are provided in Table 2 of the manuscript. Bold = this study. (XLS) [file pone.0025173.s003.xls]

## Sheet: Sheet1
MG-RAST ID	Metagenome ID	Description	Latitude	Longitude	Salinity	Number of matches (taxonomy)	Number of matches (metabolism)
4.44098e+06	Coorong sediment (37 PSU)	Australian Coorong sediment (37 PSU)	-35.5508	138.883	37 PSU	34456	22538
4.44102e+06	Coorong sediment (109 PSU)	Australian Coorong sediment (109 PSU)	-35.7973	139.317	105 PSU	54697	36700
4.44102e+06	Coorong sediment (132 PSU)	Australian Coorong sediment (132 PSU)	-35.9376	139.488	132 PSU	54135	35642
4.44102e+06	Coorong sediment (136 PSU)	Australian Coorong sediment (136 PSU)	-36.1664	139.651	136 PSU	57571	37737
4.44641e+06	Coorong water 1	Australian Coorong water MDA S1 (PSU)	-35° 32' 974	138° 52' 977	37 PSU	50570	37731
4.44641e+06	Coorong water 2	Australian Coorong water S2 (PSU)	-36° 09' 806	139° 38' 963	106 PSU	14360	10758
4.44641e+06	Coorong water 3	Australian Coorong water S2 MDA (PSU)	-36° 09' 807	139° 38' 964	106 PSU	28939	20698
4.44634e+06	Marine sediment 1	Australian Marine Sediment (Port Flinders)	33°06'09"	138°01'26"	Marine	42807	27918
4.44634e+06	Marine sediment 2	Australian Marine Sediment (Yorke Peninsula)	34°56'59"	137°21'17"	Marine	32588	21049
4.44033e+06	Hypersaline sediment	Anoxic Hypersaline sediment	33.3389	-115.842	high salinity	19875	13657
4.44032e+06	Saltern 1 (low)	Solar saltern (low salinity)	32.5992	-117.119	low salinity	8503	6090
4.44044e+06	Saltern 2 (medium)	Solar saltern (medium salinity)	32.5992	-117.119	medium salinity	11157	7713
4.44044e+06	Saltern 3 (high)	Solar saltern (high salinity)	32.604	-117.098	high salinity	98138	61342
4.44044e+06	Saltern 4 (low)	Solar saltern (low salinity)	33.5992	-116.119	low salinity	58190	41980
4.44043e+06	Saltern 5 (low)	Solar saltern (low salinity)	34.5992	-115.119	low salinity	4176	3139
4.44043e+06	Saltern 6 (high)	Solar saltern (high salinity)	32.604	-117.098	high salinity	10383	6539
4.44007e+06	Stromatolite 1	Pozas Azule microbialite	27.9859	-101.066	freshwater	40098	26206
4.44006e+06	Stromatolite 2	Rio Mesquites microbialite	26.9859	-102.066	freshwater	24024	11379
4.44006e+06	Stromatolite 3	Highbourne Cay stromatolite	24.7099	-76.8225	Marine	6607	1352
4.44096e+06	Hypersaline mat (0-1mm)	Guerro Negro hypersaline mat (0-1mm)	27.6889	-113.917	90 PSU	9756	6512
4.44097e+06	Hypersaline mat (22-34mm)	Guerro Negro hypersaline mat (22-33mm)	27.6889	-113.917	91 PSU	8814	6083
4.44158e+06	GS012 (Estuary)	GS012 Estuary - North American East Coast	38°56'49N”	76°25'2W”	3.5 PSU	112589	92897
4.44159e+06	GS020 (freshwater)	GS020 Fresh Water - Panama Canal	9°9'52N”	79°25'2W"	0.1 PSU	254328	197680
4.4416e+06	GS027 (Marine)	GS027 Coastal - Galapagos Islands	1°12'58S”	90°25'22W”	34.9 PSU	203974	171123
4.4416e+06	GS032 (mangrove)	GS032 Mangrove - Galapagos Islands	0°35'38S”	91°4'10W"	-	128761	103263
4.4416e+06	GS033 (hypersaline)	GS033 Hypersaline	1°13'42S”	90°25'45W”	63.4 PSU	631985	507684
4.44161e+06	GS108a (marine)	GS108a Lagoon Reef	12°5'33S”	96°52'54E”	32.4 PSU	47184	38903
4.44161e+06	GS113 (Marine)	GS113 Open Ocean - Indian Ocean	7°0'27S”	76°19'52E”	33.3 PSU	101787	85348
4.44161e+06	GS117a (marine)	GS117a Coastal - Indian Ocean	4°36'49S”	55°30'31E”	35.5 PSU	310097	253950
4.44369e+06	Botany Bay (marine)	Botany Bay	33° 59'27S”	151° 13'55E”	Marine	65306	54452
4.44369e+06	Botany Bay 2 (marine)	Botany Bay	33° 59'27S”	151° 13'55E”	Marine	12322	9484
4.44004e+06	Line Islands (marine)	Christmas Island coral reef	1.99232	-157.484	Marine	10709	5083
4.44021e+06	Arctic (marine)	Coastal Arctic mesocosm	60.269	5.2222	Marine	117631	86167
4.44044e+06	Aquaculture pond	Aquaculture pond	33.5376	-116.098	freshwater	60411	37297
4.44028e+06	Soudan mine	Soudan mine (red sample)	47.8193	-92.2426	-	57647	36947
4.44166e+06	Whalefall mat	Whalefall microbial mat	33.3	-1919.22	Marine	33714	25209
4.44109e+06	EBPR (USA)	Phosphorous removing EBPR sludge - Australia	-27.4667	153.017	-	88073	87709
4.44109e+06	EBPR (Australia)	Phosphorous removing EBPR sludge - USA	43.0667	-89.4	-	117407	66082
4.44109e+06	Farm soil	Waseca farm soil	44.025	-93.5867	-	112760	82771
